# Supplementary material for: Deletion of the chd7 Hinders Oligodendrocyte Progenitor Cell Development and Myelination in Zebrafish
Source: Int J Mol Sci. 2023 Aug 31;24(17):13535. doi: 10.3390/ijms241713535 (PMC10488005; doi:10.3390/ijms241713535)
Supplement: Supplementary file 1 [file ijms-24-13535-s001.zip]

Archive with 1 entries (1 files):
- ijms-2569262-Supplementary.pdf
